# Supplementary material for: Sensor-based measurement of critical care nursing workload: Unobtrusive measures of nursing activity complement traditional task and patient level indicators of workload to predict perceived exertion
Source: PLoS One. 2018 Oct 12;13(10):e0204819. doi: 10.1371/journal.pone.0204819 (PMC6193584; doi:10.1371/journal.pone.0204819)
Supplement: S2 File — (CSV) [file pone.0204819.s002.csv]

num_trans	entropy	fano_factor	coef_var	prop_PR	prop_NS	prop_Serv	prop_NoLoc	num_PR	num_NS	num_Serv	num_NoLoc	acc_BM_m	acc_ACT_m	aud_FV_m	aud_BV_m	PR_acc_BM_m	PR_acc_ACT_m	PR_aud_FV_m	PR_aud_BV_m	NS_acc_BM_m	NS_acc_ACT_m	NS_aud_FV_m	NS_aud_BV_m	Serv_acc_BM_m	Serv_acc_ACT_m	Serv_aud_FV_m	Serv_aud_BV_m	NoLoc_acc_BM_m	NoLoc_acc_ACT_m	NoLoc_aud_FV_m	NoLoc_aud_BV_m	t_speak_tot	t_speak_m	t_speak_ff	t_speak_cv	t_speak_PR_tot	t_speak_PR_m	t_speak_NS_tot	t_speak_NS_m	t_speak_Serv_tot	t_speak_Serv_m	t_speak_NoLoc_tot	t_speak_NoLoc_m	Pitch_F_wspeak_m	Pitch_z_F_PR_m	Pitch_z_F_NS_m	Pitch_z_F_Serv_m	Pitch_z_F_NoLoc_m	Vol_F_wspeak_m
-0.951772301	-0.024613148	1.465737166	1.239030977	0.58668516	0.285714286	0.05963939	0.067961165	0.791940374	0.002750796	-0.001315672	-0.803226116	-0.393157164	-0.415821499	-0.953913548	-0.674744012	-0.706280513	-0.401937855	-0.977713902	-0.72087506	0.123384369	-0.635526021	-0.910576819	-0.541907283	-0.584700123	-0.213448029	-0.825565609	-0.654081075	1.059683465	-0.451605799	-0.771917498	-0.635216346	-1.946609065	-1.946609065	-0.782134556	0.30721599	-1.393889474	-1.780716682	-1.00919665	-1.4849172	-0.971600898	-1.718668085	-1.098031266	-1.469831525	0.087509882	-0.115034356	-1.5989776	-0.370021231	-2.534572017	-0.492335596
-1.953939062	0.589694904	2.144817614	2.192238927	0.525658807	0.106796117	0.015256588	0.352288488	0.358685484	-1.370374757	-0.938074118	1.257935696	-0.26781913	0.127046866	-0.701536049	-0.285242427	-0.600242246	-0.118402381	-0.816780312	-0.46973153	-0.642891381	0.03085908	-0.725533972	-0.282555405	-0.393321395	0.298691822	-0.659112001	-0.398177324	0.144076442	0.346730608	-0.448635712	-0.064938383	-0.980213225	-0.980213225	-1.156675023	-0.827302489	-1.010887714	-1.303836824	-1.12092543	-0.677659459	-0.850943494	-0.392620962	0.859672348	-0.331996012	0.897023138	0.225133012	0.123866444	-0.042303602	0.32889782	1.019907359
1.183992928	-0.711826872	-0.500533969	-0.604561363	0.624133148	0.202496533	0.109570042	0.063800277	1.057801329	-0.635912252	1.05253758	-0.833389459	-0.894992841	-0.261641304	0.597437634	0.09281582	-0.890166177	-0.297686414	0.479076865	-0.030833269	-0.862194452	-0.324082825	0.681714199	0.093891051	-0.992431663	-0.60358003	0.058066885	-0.196749802	-0.691737341	-0.332678505	0.827757951	0.573932232	0.263465387	0.263465387	-0.669929502	-0.588225633	0.501095469	-0.28182398	-0.161993386	0.440821624	0.834238243	-0.155771999	-0.41601362	0.948020975	-1.43917264	0.921496146	-0.684757964	0.047349681	0.465849433	-0.659759376
-0.146753099	-1.764532438	-0.512206523	-0.40766682	0.729542302	0.128987517	0.117891817	0.023578363	1.806150684	-1.200064611	1.228179789	-1.124968447	-0.536241826	0.184504255	1.487154249	0.999141827	-0.555916305	0.109254987	1.340332787	0.916640577	-0.548903104	-0.109102461	1.425384503	0.788312858	-0.983528763	-0.634056242	0.017475347	-0.300372183	1.5385211	1.403385576	5.101926625	4.317156329	1.494190287	1.494190287	-0.514645016	-0.687364459	2.620165567	0.85736363	-0.49629997	0.942928125	0.676042981	-0.413177467	-0.479259999	4.709743002	-1.889228653	0.857650274	-1.798322401	-1.249344691	0.063476928	-0.055975408
0.066823424	0.467272552	-0.263064858	-0.231257684	0.593055556	0.111111111	0.226388889	0.069444444	0.831327182	-1.338441605	3.511528502	-0.793171668	-0.809809604	-0.00828893	1.046466648	0.572984079	-0.565646631	0.090556886	1.242977225	0.77052288	-0.412038293	0.137393207	1.753295124	1.112076855	-1.362537129	-0.840617172	-0.289921677	-0.623883717	-0.820410701	-0.056839327	0.387970843	0.140817821	0.81851975	0.81851975	-0.645587106	-0.673897399	1.510661895	0.719090907	-0.463749065	1.569382054	1.478414715	-0.771390902	-0.730289438	-0.277841356	-1.898205783	0.651084822	-0.977985136	-0.720590514	0.866529481	-0.061457297
0.313257873	1.295844501	0.455997745	0.230277215	0.343966713	0.307905687	0.019417476	0.328710125	-0.931232485	0.173060942	-0.850253014	1.087010082	1.972658985	-0.46136171	-0.288294638	-0.328911204	2.786718177	-0.268906146	-0.164815356	-0.185687769	1.556041876	-0.680056126	-0.772250849	-0.823448004	0.805195632	-0.640496747	-0.953637252	-1.12694607	0.852403956	-0.293448777	0.060534119	0.115510391	2.13442142	2.13442142	0.404773421	-0.325820434	0.636347516	1.871568422	0.500168252	0.370169564	-0.918645704	-1.064636429	4.449393328	2.220385878	-1.752480812	-1.995973359	1.077195227	-0.040184239	-0.963215197	-0.081644533
-1.116061934	1.252547032	0.587381126	0.736886429	0.167822469	0.230235784	0.004160888	0.59778086	-2.181763644	-0.423024569	-1.17226373	3.037572968	2.527615308	0.162871998	0.271202752	0.175376107	4.150012872	0.667655005	0.392021774	0.389576128	1.827720519	-0.390390911	-0.506261096	-0.650171817	2.858297164	-0.044283946	1.991974767	2.016467489	1.140606763	0.110964833	0.419313194	0.404737912	-0.204212519	-0.204212519	2.566236975	1.234149508	-0.844325637	2.135272406	-0.835005325	-1.015884689	-1.003776205	-0.035550682	2.388017817	-0.281353313	-0.090124075	1.045944041	2.22001274	0.949627781	0.507835818	1.473318795
0.477547506	-1.216564857	-0.757667999	-0.745130454	0.371866295	0.435933148	0.015320334	0.176880223	-0.744145146	1.141699898	-0.938074118	-0.018979182	0.257797348	-0.128213043	-0.600039822	-0.775639541	0.307554127	-0.117235607	-0.203696333	-0.310315715	0.176437419	-0.037371396	-0.786151436	-0.927715327	0.738200378	0.65375382	-0.465725998	-0.557963515	-0.025526402	-0.412360079	-0.723329374	-0.995787104	-0.41122751	-0.41122751	0.312022985	0.278329831	-0.193914378	0.401149896	0.046215101	-0.786765774	-0.734978323	0.366885085	-0.485780244	-0.773623766	-0.173566765	-0.525730078	-0.600053157	-1.11761008	-0.419164976	-0.873568392
-1.378925346	-0.839859452	0.596548473	0.847462456	0.217753121	0.416088766	0.020804438	0.345353675	-1.827282371	1.003322905	-0.820979313	1.207663457	1.207005561	0.294494016	-0.521284668	-0.629520809	0.58719851	0.154941966	-0.35167831	-0.438129302	0.527383093	-0.152050057	-0.827895242	-0.967110744	-0.208585004	-0.280433574	-0.522059958	-0.586232432	1.439795245	1.026855933	-0.145569855	-0.138033669	0.104354691	0.104354691	0.113409761	-0.028084133	-1.075692194	0.488036794	-0.086041276	-0.848777659	-0.647836865	0.180154889	2.619812532	0.842055423	0.793722331	0.958966573	-0.584655339	-0.451039555	1.382550348	0.668126132
0.493976469	0.152152623	-0.370430848	-0.395996535	0.305555556	0.418055556	0.020833333	0.255555556	-1.206940142	1.013967289	-0.820979313	0.554124346	0.823345459	-0.247000357	-0.482006711	-0.552043882	0.273414842	1.002958709	-0.545938578	-0.59904258	0.771636286	-0.617843545	-0.342819382	-0.370519961	-1.680921806	-0.586083299	-0.404557239	-0.565018251	2.223267768	2.072437661	-0.270900224	-0.250012089	-2.62729	-2.62729	1.252616468	6.232309459	-2.367959063	-2.584729185	-1.09570581	-1.794309391	-0.987018233	-1.448905095	-1.065756052	-1.545221266	-0.068467869	-0.451426478	-0.665252349	-0.560437378	2.111802569	-0.646524014
1.906867313	1.375161525	-1.01422579	-1.164154084	0.525658807	0.223300971	0.079056865	0.171983356	0.358685484	-0.47624649	0.408516148	-0.049142526	-1.034868547	-0.28002501	-0.642316776	-0.891020031	-1.166665679	-0.419360737	-0.685023917	-0.937839087	-0.995201647	-0.356919972	-0.697959989	-0.906645731	-0.391203462	0.06725547	-0.364782236	-0.462083591	-0.831620388	-0.30823829	-0.615181122	-0.924600569	-1.492740306	-1.492740306	-0.414202449	0.340034413	-1.000693751	-1.293918959	-1.239398991	-1.683440133	-0.092142489	-0.652336447	-0.763216676	-1.116827278	-0.719819279	-1.337902215	0.500770166	0.851422557	0.262832242	-0.16361638
0.576121286	0.686414551	-0.08265176	-0.188184458	0.621359223	0.151178918	0.151178918	0.07628294	1.038107925	-1.029754465	1.930748624	-0.742899429	-0.866413366	-0.035067572	-0.177748362	-0.38005119	-0.856650925	-0.076582768	-0.417261731	-0.68763133	-0.587818684	0.177440383	0.421937793	0.40498159	-1.17748625	-0.721274444	-0.35595467	-0.540531663	-0.67695702	-0.194370665	0.218413946	0.243098089	-0.227920257	-0.227920257	0.345323674	0.22577327	-0.3897841	-1.004379187	-0.170790927	1.317912141	1.190177584	-0.401361102	-0.29473706	0.887418248	-0.7303847	-0.011005651	0.905584675	-1.853121136	-0.381601971	0.2053148
1.151135001	2.00652304	-0.517657117	-0.614449774	0.451388889	0.313888889	0.1125	0.122222222	-0.173036427	0.215638479	1.111084983	-0.411102649	-1.347616132	-0.442973662	-0.554787298	-0.829841645	-1.130879502	-0.337264738	-0.466200201	-0.737942884	-1.42235904	-0.536491033	-0.68775128	-0.902459385	-1.099324494	-0.455759725	-0.655379122	-0.853272322	-1.251436297	-0.756777275	-0.398703824	-0.708607602	-1.354893251	-1.354893251	-0.778241077	-0.157969653	-1.197655682	-1.287299056	-0.797175895	-1.285880529	-0.033154425	-0.970394063	-0.571195456	-0.560008281	0.530030691	0.543426463	1.275952743	0.587670205	0.523199265	0.031586982
-0.458903402	-0.27532361	0.105237092	0.176623354	0.696255201	0.202496533	0.062413315	0.038834951	1.569829835	-0.635912252	0.057231731	-1.014369521	-1.003896987	-0.363680923	-0.518291595	-0.707463348	-0.924484913	-0.362155354	-0.520051955	-0.700767457	-1.136873357	-0.576139979	-0.707526004	-0.882962005	-1.062540454	-0.647315281	-0.584578728	-0.736264533	-0.933523517	-0.602559213	-0.330199431	-0.439950489	1.440053544	1.440053544	-0.254081449	-0.528459768	2.529512109	0.959830654	-0.257300087	0.2576938	0.452156465	0.552542119	-0.618141221	1.420648978	-0.137407192	-0.416276543	-1.035842558	-0.133267257	-0.382629239	0.39889272
-0.360329622	0.17196774	-0.467651881	-0.324579393	0.624133148	0.147018031	0.156726768	0.072122053	1.057801329	-1.061687618	2.047843429	-0.773062772	-0.573885522	-0.077926716	-0.537070187	-0.745317389	-0.456983857	-0.126720646	-0.642781588	-0.874213602	-0.139026911	0.374931365	-0.476667458	-0.666930593	-1.088748214	-0.698780479	-0.499844498	-0.62503006	-1.009681846	-0.753846629	-0.396889556	-0.587875627	1.094947089	1.094947089	0.180756662	-0.240703629	1.243070361	0.326158507	-0.549378471	0.415805672	3.197782716	0.825448177	-0.245509209	1.185375617	0.671667664	0.142645828	-0.462689461	0.957783142	2.596505347	0.486202419
1.183992928	-0.181189979	-0.778226907	-0.85194321	0.591098748	0.14325452	0.07093185	0.194714882	0.811633778	-1.09362077	0.23287394	0.11172864	-0.311732845	0.114894812	1.749893457	1.337656338	-0.123768364	0.203598404	1.979998717	1.641593615	-0.603617842	-0.169490156	1.36794373	0.815034525	0.447647981	0.206211586	2.010933665	1.547781565	-0.859602337	-0.652657363	0.105624421	-0.246707988	0.378337933	0.378337933	-0.208358094	-0.296013195	0.993500298	0.286385018	-0.723863048	0.017048248	0.865072913	0.846967282	-0.41601362	-0.770463325	-0.042636127	0.52633936	0.628289432	0.131860042	1.085423901	-0.072864064
0.658266102	-1.102611772	-0.281193845	-0.351773578	0.540915395	0.213592233	0.127600555	0.117891817	0.466999206	-0.550757179	1.433095699	-0.441265993	-0.305922809	0.076200459	2.059502967	1.661000972	-0.445698065	0.018613652	1.91052609	1.582252453	-0.06186445	-0.007899022	2.496526171	1.912124903	-0.30041308	-0.109406713	1.367249191	0.979897706	-0.612150799	-0.389538565	1.001665766	0.688145408	0.347664519	0.347664519	-0.526341999	-0.500941754	0.31105087	-0.092755976	0.027153761	0.647688375	1.378537197	0.023589879	-0.326034237	-0.054341849	-1.402058869	-1.253081026	0.465667675	0.134986748	-1.126437889	0.98201421
0.313257873	0.685036446	-0.498884191	-0.475792867	0.505555556	0.226388889	0.115277778	0.152777778	0.210984953	-0.454957722	1.169632386	-0.189904796	0.468666756	0.702021541	3.867153305	3.330243837	0.588258641	0.636201833	3.702007228	3.158356178	-0.148405078	-0.020463481	2.602963595	1.981647314	0.42510123	0.435696453	3.543964657	2.994060692	0.291569209	0.880722103	3.442197057	3.627582956	2.258092714	2.258092714	-0.343290452	-0.687165678	1.744758978	1.54431255	0.176125467	0.746305451	3.294308639	1.89536522	1.105485591	1.7059214	-0.725341108	-0.015555799	0.546351819	-0.055279026	-0.563478314	0.403504957
1.068990185	-0.366797775	-0.906624289	-0.970852225	0.502080444	0.217753121	0.016643551	0.263522885	0.191291549	-0.518824027	-0.908800417	0.614451033	1.630123888	-1.131427458	-1.023651544	-1.222204565	1.381304122	-1.068575102	-0.935347311	-1.127991411	1.650335017	-0.817696518	-0.993152573	-1.069242924	1.714945829	-0.15977369	-0.469545492	-0.52520875	1.274097799	-1.279364851	-0.991810203	-1.326526047	-0.261037767	-0.261037767	-0.354765411	-0.214032764	0.173614402	-0.032731605	-0.339996979	-0.062949471	-0.806032127	-0.248841638	-0.233120743	-0.835391513	0.927851694	1.514839665	-0.854723531	-1.121130155	-0.00033942	-2.087923443
-0.048179319	-0.562261664	0.004564564	0.001739203	0.489597781	0.20665742	0.119278779	0.184466019	0.10267123	-0.6039791	1.25745349	0.041347505	2.084715253	-0.84351204	-0.712227246	-0.831808226	1.551259715	-0.943597794	-0.808039721	-0.966438366	2.454784573	-0.511529858	-0.874348423	-0.975809644	0.862871159	-1.191005795	-0.504926748	-0.521716922	1.793362494	-0.428529877	-0.434122658	-0.539443557	1.032256008	1.032256008	-0.826121583	-0.841301386	0.437383199	0.310255688	-0.368149112	-0.000689443	2.640747703	1.215369425	1.09961737	1.12507739	0.387764905	0.283820688	-1.006264409	-0.02184707	0.067390868	-0.830060185
-0.278184805	1.277155863	0.27590368	0.254095575	0.375	0.159722222	0.069444444	0.395833333	-0.71460504	-0.96588816	0.203600238	1.56962358	1.677956568	-1.014585769	-0.651730527	-0.746264849	1.569040106	-1.06014142	-0.62285303	-0.698792273	2.005300542	-0.815743563	-0.850577038	-0.923475403	2.745458446	0.397000884	-0.745304356	-0.926689987	0.596277999	-0.930711005	-0.374349371	-0.462183458	-0.219610328	-0.219610328	0.935633949	0.533645638	0.388051699	1.161711802	-0.504511009	0.319778419	-1.007798119	-1.796609598	-0.225622461	-1.089794794	0.164580298	-0.088714165	-1.115776422	-1.266866256	0.128620413	-0.599481586
-0.869627484	-0.30341023	0.304651685	0.445043473	0.500693481	0.380027739	0.041608877	0.077669903	0.181444847	0.726568917	-0.381873791	-0.732844981	0.11612381	-0.982341996	-0.820366421	-0.468632852	0.015896726	-0.880203714	-0.744522306	-0.356945861	0.179475825	-1.002223639	-0.966454612	-0.620242621	-0.026833336	-0.621393655	-0.501108863	-0.155271385	0.012532036	-0.88670759	-0.563935177	-0.268208295	-0.696453597	-0.696453597	0.059766936	0.247421486	-0.117095584	-0.322340968	-0.524452103	-1.168498699	-0.714868756	-1.022323182	-0.7133368	-0.371546211	-0.109090899	-0.580205686	-0.42301901	-0.988862855	-1.061007132	-1.179683441
-0.458903402	-0.500236578	0.138995544	0.202014366	0.535367545	0.398058252	0.018030513	0.048543689	0.427612398	0.864945911	-0.879526715	-0.943988386	0.1802252	-0.642790193	-0.708230295	-0.29559272	0.265439643	-0.61664193	-0.618488808	-0.160297314	-0.130138823	-0.745836992	-0.868130018	-0.482443689	0.476140463	-0.391207803	-0.423861189	-0.0364792	1.050784858	0.307909828	-0.383312309	0.050256113	-0.347925406	-0.347925406	-0.475686827	-0.282794612	0.251707441	-0.122647737	-0.210379865	-0.908667973	-0.772516182	-0.190333669	-0.765172749	0.131781641	0.666966329	0.220071179	0.399052633	-0.91583842	-0.175190966	0.271852195
-2.726100337	1.949507926	3.7728518	3.902849928	0.192196532	0.144508671	0.044797688	0.61849711	-2.06360322	-1.125553922	-0.352600089	3.007409624	0.659277989	-0.304462941	-0.624560174	-0.166020613	0.688543431	-0.466337975	-0.548408501	-0.051738009	0.044970222	-0.462601256	-0.783630761	-0.363999075	-0.122611881	-0.812072847	-0.646682786	-0.379164102	1.163060471	0.690871771	-0.402724921	0.016070231	-1.703177033	-1.703177033	0.884694558	1.699780906	-1.526046925	-0.189104935	-0.904799155	-0.423733284	-0.517124677	-0.591171676	-0.549026622	-1.386830332	1.187161501	1.812404349	0.671457915	0.534470323	-0.94328363	0.771934301
-1.083204007	0.846787509	1.254467307	1.167085735	0.500693481	0.090152566	0.015256588	0.393897365	0.181444847	-1.498107367	-0.938074118	1.559569132	-0.377758397	2.039093931	-0.591309757	-0.685156773	-0.462003354	1.311171758	-0.725981893	-0.854367592	-0.087965669	2.247892375	-0.745901395	-0.815838582	0.797572643	2.861331628	-0.087525008	-0.072642235	-0.410828489	2.413915878	-0.299584739	-0.33945435	-1.159854333	-1.159854333	-0.121190385	0.370906824	-0.995232699	-1.219293593	-1.340863972	-1.344044004	-0.757098847	0.222008209	0.551264751	-0.643562399	1.743127904	0.701377121	0.311507456	0.024217934	0.479998796	-0.110075896
0.411831653	0.123170717	-0.549239606	-0.536549778	0.47850208	0.095700416	0.085991678	0.339805825	0.023897614	-1.455529831	0.554884656	1.167445665	-0.398921277	2.122236915	-0.319707322	-0.352443796	-0.376257476	1.940093312	-0.382466157	-0.45372965	0.56802768	3.390583273	-0.426991082	-0.414215921	-0.708829937	0.358552983	-0.300443521	-0.238956015	-0.583421303	1.545760815	-0.280198751	-0.336574329	-0.12917875	-0.12917875	-0.992006268	-0.806293095	-0.433836583	-0.551592375	-1.091893542	-0.3819919	0.647889586	0.106729835	1.335324233	0.030397301	1.178141281	-0.544408953	-0.084958299	1.594715685	-0.027856798	1.013974171
1.134706038	1.045846177	-0.582130105	-0.666995987	0.495810056	0.117318436	0.023743017	0.363128492	0.122364634	-1.295864069	-0.76243191	1.318262383	-0.080989926	2.825347047	-0.285557114	-0.333905793	-0.199265508	2.229435957	-0.229094158	-0.284512755	1.276612542	4.719388343	-0.004531275	0.00496194	0.278931629	2.793263054	-0.322602432	-0.378667509	-0.419195955	2.078692655	-0.40862695	-0.500945999	-0.044490799	-0.044490799	-0.727115494	-0.571588404	-0.07158682	-0.235245659	-0.752894936	0.423769941	-0.543937434	0.375407254	1.098313321	-0.212412955	0.85099991	-0.502111685	-0.150825551	-0.573673992	-0.316071586	0.577130864
1.79186457	0.237753953	-0.705180134	-0.848923068	0.761442441	0.131761442	0.067961165	0.038834951	2.032624831	-1.178775843	0.174326537	-1.014369521	-1.162290685	-1.265043845	-0.329943271	0.288247486	-1.17771388	-1.300113663	-0.420171875	0.149221144	-1.04789858	-0.903072858	-0.015930026	0.711672977	-0.968409138	-1.039610708	-0.399723465	0.000617797	-1.411507908	-1.142483698	-0.570541238	-0.280052668	-0.690832174	-0.690832174	-0.454389936	-0.144686413	0.220579446	-0.902455856	-0.834712073	-0.122767229	-0.643814951	-1.259283932	-0.992729306	-0.752683235	-0.194763769	0.970108288	0.336782042	-0.23857979	1.889549949	-0.229403685
1.906867313	0.341003145	-0.643901681	-0.807829961	0.635228849	0.209431345	0.087378641	0.067961165	1.136574945	-0.582690331	0.584158357	-0.803226116	-1.182514889	-1.277325802	-0.207185313	0.477715927	-1.182700418	-1.25541214	-0.357461396	0.247097412	-0.921446088	-0.969647631	0.129797988	0.915950426	-1.545816645	-1.303683195	-0.157980783	0.372157834	-0.929272152	-1.334547991	-0.369581176	0.074537901	-0.309797497	-0.309797497	-0.671123483	-0.455163719	0.006870289	-0.721590666	-0.222989675	0.239733653	0.531254096	-0.058547011	-0.845045753	-0.631086879	0.012465942	1.524652921	0.846867371	-0.49555946	0.118667632	-0.335941374
0.953987442	0.964948845	-0.459850044	-0.539820838	0.577777778	0.370833333	0.020833333	0.030555556	0.723013459	0.652058228	-0.820979313	-1.074696208	-0.770221639	-1.222958768	-0.147979475	0.570804652	-0.826382515	-1.191295923	-0.026082734	0.7642893	-0.772993645	-1.0554637	-0.29069761	0.326752604	-0.925292709	-1.005448126	-0.575777773	-0.191068398	0.644839464	-1.287356645	-0.527511071	-0.203815076	-0.220587967	-0.220587967	-0.05505203	-0.024809895	0.414810852	-0.162406532	0.102519368	-0.482450723	-0.926019212	-1.155931857	-0.990773232	-0.50403711	-2.803666047	-4.349759896	1.123090292	0.383846809	0.720285716	-0.633068895
0.033965497	0.32441352	-1.035038103	-1.009361788	0.221914008	0.510402219	0.098474341	0.169209431	-1.797742265	1.727141026	0.818347969	-0.069251422	1.830218562	-0.479264294	-0.713950648	-0.869939543	0.961033652	-0.450172852	-0.678147949	-0.822297425	2.480702918	-0.229495515	-0.86265874	-0.96077364	0.024469838	0.002843836	-0.014978785	-0.008864879	1.923456394	-1.080688484	-0.784034886	-1.085166364	-2.017976689	-2.017976689	1.274678063	2.633651659	-1.695521563	-0.999794467	-1.288371973	-2.01681808	-0.057285906	-0.863548102	-0.882537163	-1.267605045	1.538619999	0.725080346	0.358135985	-0.799421047	-0.718526803	-1.016020009
0.09968135	1.335844417	-0.117016227	-0.122101273	0.547850208	0.145631068	0.063800277	0.242718447	0.516232716	-1.072332002	0.086505432	0.463634315	1.312469328	-0.108895867	-0.321713156	-0.390878711	0.809927572	-0.302697565	-0.308100304	-0.358975261	1.611168212	0.572256666	-0.514742651	-0.619755296	1.525679851	-0.153781942	-0.23755183	-0.252457429	1.10021012	-0.359553851	-0.366566231	-0.492434529	0.161790964	0.161790964	-0.283438309	-0.289556299	0.478523122	0.030846955	-0.890723089	-0.471173721	0.291279927	0.247204188	0.427380093	-0.155726189	0.753738134	-0.787345103	0.513186969	-0.624419572	-1.074312872	-0.217765847
-0.705337851	1.779315298	0.282164165	0.37763227	0.572222222	0.158333333	0.023611111	0.245833333	0.683626651	-0.976532544	-0.76243191	0.483743211	1.315563282	0.495707215	-0.238979091	-0.282795336	0.864430448	0.275587066	-0.26057442	-0.313678045	2.521212986	0.299640007	-0.355479339	-0.442383817	0.527972751	0.842321614	-0.665782128	-0.822917177	0.875284174	0.572997346	-0.158483633	-0.129810655	0.493210478	0.493210478	-0.471368524	-0.492846008	0.958185497	0.348337237	-0.766091248	-0.301733281	-0.786592879	-0.652934494	0.838155539	0.204842655	2.0874292	0.94650869	-0.089181583	-1.165161932	0.895042473	0.87754239
-0.623193035	-2.732423297	-0.668760532	-0.47250909	0.819694868	0.084604716	0.026352288	0.069348128	2.446186317	-1.540684904	-0.703884507	-0.793171668	1.911609129	-0.625347899	-1.129046575	-1.339791547	2.123481913	-0.742285363	-1.169669784	-1.38857869	2.405683887	0.003360554	-0.794183866	-0.804351916	1.690089953	-0.318508124	-0.686844582	-0.813251409	0.765654555	-0.729594067	-1.051310464	-1.413568652	0.099344293	0.099344293	-0.43829264	-0.379992324	1.396889984	-0.294766205	-1.169311909	-0.498326212	-0.146438321	1.642818275	-0.861346366	-0.703655584	-1.959344141	-0.103863052	2.611794197	0.390531188	0.326718928	-2.515912782
-3.038250639	0.692121538	4.943570811	5.050023834	0.273611111	0.018055556	0.013888889	0.694444444	-1.433414289	-2.051615342	-0.96734782	3.73132987	2.399820722	-0.405395255	-1.008442514	-1.159334958	2.546566616	-0.553279158	-1.086008955	-1.265667525	2.567430837	-0.065894086	-0.667674855	-0.642833318	1.498475821	-0.66516119	-0.883466903	-1.045210971	1.951461002	-0.087073783	-0.596131904	-0.635001612	-1.476731472	-1.476731472	2.268069619	2.249736524	-0.796450417	0.367715521	-1.255821069	3.953928456	-0.755758209	0.444152752	-0.745286002	-1.482937991	-1.87844714	-0.37069959	3.333028642	1.06738042	0.710333897	-2.211557809
-1.838936319	-1.430542285	-0.265886673	0.288367439	0.552011096	0.289875173	0.048543689	0.109570042	0.545772822	0.034683948	-0.235505284	-0.50159268	-1.328080484	-0.62516135	-0.634552043	-0.982867901	-1.440618857	-0.665438703	-0.746836936	-1.135980266	-1.153664153	-0.573310333	-0.682393645	-0.948553163	-0.936510102	-0.502880025	-0.512375726	-0.72687201	-0.997792534	-0.659427888	-0.068477731	-0.18352192	-1.101562627	-1.101562627	-0.208508654	0.262283845	-1.091347209	-1.444014341	-0.749082668	-1.146180138	-0.416576841	-0.534111106	0.055400106	0.848290994	-0.076198028	0.949040975	0.348817138	0.133807709	0.150478898	-1.151597607
-0.803911631	-1.469423887	0.885818152	0.825010867	0.615811373	0.26074896	0.031900139	0.091539528	0.998721117	-0.188848119	-0.586789701	-0.632300502	-1.053725988	-0.220928953	-0.346889946	-0.689714467	-1.132309869	-0.271705441	-0.448230748	-0.805381226	-0.925208316	-0.238881199	-0.240844445	-0.544217511	-0.974922465	-0.479421652	-0.162745953	-0.355451154	-0.706928263	-0.33457328	-0.141851462	-0.351190339	0.033231477	0.033231477	-0.388998504	-0.328044512	0.212933974	-0.488747336	0.138002786	0.296327477	-0.2945788	0.562153918	-0.298649207	0.461315137	-1.105157982	-0.874753863	-0.670875176	-0.023445076	0.895679305	-1.145501441
-0.113895173	0.257824807	-0.470083095	-0.374965181	0.544444444	0.238888889	0.051388889	0.165277778	0.48669261	-0.359158265	-0.176957881	-0.099414765	-0.799707811	-0.112524437	-0.12653123	-0.4821529	-0.752183331	-0.146056418	-0.182503568	-0.536913596	-0.595526602	-0.019205072	-0.145578538	-0.53880675	-0.906987422	-0.677788247	-0.268279625	-0.530490455	-0.948294008	-0.284330215	-0.033569743	-0.236710037	0.661975356	0.661975356	-0.417149495	-0.486482562	0.540233006	0.109630727	0.037710811	0.365873531	0.121018924	0.438670925	0.647112355	0.829277416	-0.541391236	1.367911644	-1.657742379	-3.657132618	1.175410679	-0.327973458
0.970416405	-2.26152287	-0.897023322	-0.95011261	0.644937587	0.328710125	0.008321775	0.018030513	1.20550186	0.332726704	-1.084442626	-1.165186239	-0.218508175	-0.825645812	-0.166235063	0.540953496	-0.279122604	-0.928970251	-0.185048103	0.516181094	-0.094982291	-0.564408299	-0.117386072	0.569638684	0.980824758	-0.063976221	-0.486998749	-0.133589128	-1.245463938	-1.162951544	-0.261679343	0.264854755	0.583642056	0.583642056	-0.156877676	-0.310152055	1.188277809	0.18577824	0.839753361	0.608845117	-0.979644725	-0.679447909	-1.024026483	-0.15293259	0.178102146	0.896166538	-0.855650056	2.038767784	0.570341626	0.561164265
0.39540269	-1.220051597	-0.043788138	-0.126024715	0.504854369	0.403606103	0.012482663	0.079056865	0.210984953	0.907523447	-0.996621521	-0.722790533	-0.257482206	-0.852011325	-0.501195373	0.009700945	-0.808056942	-1.084809831	-0.572759959	-0.108720678	-0.076041833	-0.629928259	-0.273579811	0.341416413	0.467852282	-0.279926229	-0.392999727	0.010888594	0.937548244	0.200455526	-0.591776955	-0.31736198	-0.488216557	-0.488216557	-1.046469304	-0.796122758	-0.561625193	-0.792073687	0.899576645	0.14347974	-0.879767207	-0.287743762	-0.864606488	-0.824427456	0.555553173	1.253567765	0.136876838	1.347469057	-0.741750634	0.306544263
1.282566708	-1.141595996	-0.586923045	-0.689514339	0.758333333	0.206944444	0.006944444	0.027777778	2.003084725	-0.6039791	-1.113716327	-1.094805104	-0.180193248	-0.873002163	-0.295673062	0.341182067	-0.302590397	-0.998496085	-0.402042091	0.177545157	0.264257972	-0.451714063	0.050942293	0.805495873	1.580143864	0.178543639	-0.448888158	-0.075108436	-0.98349528	-0.988300885	-0.53519341	-0.217571983	0.364039967	0.364039967	-0.743419951	-0.670113412	1.259999621	-0.190735446	0.176711969	1.025159157	-0.981655681	-0.463742338	-1.000227588	-0.470093303	-0.619025467	-0.824686027	-0.38706179	1.822246788	-3.139466523	0.907633759
0.970416405	-1.405682868	-0.793826753	-0.843071763	0.282940361	0.484049931	0.042995839	0.19001387	-1.364487375	1.524897727	-0.352600089	0.081565296	1.128213487	0.210374694	-0.553358585	-0.712936783	0.744986892	0.214831206	-0.367083733	-0.475576853	0.98391621	-0.00480713	-0.759316396	-0.907868103	0.759812124	0.813092319	-0.389140747	-0.508236356	1.121662364	0.044232611	-0.569441247	-0.795215273	0.25747735	0.25747735	2.353287969	0.926448139	0.420453939	2.46276613	-0.113020404	-1.061544996	-0.260392535	0.005471803	0.190369181	-0.033002428	1.619393007	1.594480558	-0.333727837	-0.190587566	-0.192691932	0.028143952
1.068990185	0.791623795	-0.536708814	-0.619662121	0.363888889	0.256944444	0.0375	0.341666667	-0.793378656	-0.220781271	-0.469694895	1.177500113	0.596591994	0.635324832	-0.084082545	-0.138398157	0.856717723	0.506049711	0.247729302	0.240561936	0.032379442	0.070810935	-0.773690881	-0.888929082	0.8878789	1.002524798	-0.183055446	-0.193239027	0.058523738	0.72000224	-0.051010323	-0.043549083	-0.758411448	-0.758411448	3.289558893	1.914659004	-0.639900268	-0.167748413	-0.68632687	-0.913041996	0.413277968	2.085732961	-0.311037673	-1.063504173	0.491972532	-1.274999497	-0.55039896	0.942748213	-0.856460876	0.776201434
1.759006643	0.371789938	-0.607346415	-0.761568225	0.589459085	0.298196949	0.07628294	0.036061026	0.811633778	0.098550253	0.349968745	-1.034478417	-0.86334366	-1.14585897	0.697502318	1.874005643	-0.819931703	-1.038893661	0.894170607	2.200381601	-1.135207706	-1.137163152	0.317364279	1.178899884	-0.910595159	-1.054942745	0.302390477	1.080065777	1.078201678	-1.482479722	-0.557924774	-0.257707958	0.388969753	0.388969753	-0.303868687	-0.3587771	1.153691148	0.425368488	-0.10392961	-0.334062632	0.442101681	0.092936083	-1.123786234	-1.50549979	-1.116707016	-0.350281208	-0.80004317	0.292857104	0.000233046	-0.861728494
1.430427377	0.728252498	-0.664721958	-0.774510032	0.52149792	0.303744799	0.087378641	0.087378641	0.329145377	0.14112779	0.584158357	-0.662463846	-1.03049206	-1.129232415	0.600459655	1.724233091	-1.027546943	-1.12259856	0.570616791	1.695501413	-0.870230745	-0.897440208	0.955597962	2.073161529	-1.147502642	-1.079457369	0.008547847	0.628253039	-0.957204477	-1.161203925	-0.026426639	0.679783236	0.337521517	0.337521517	-0.945755545	-0.843873399	0.339630373	0.031556507	0.733303107	0.704150043	0.212852614	-0.422655562	-0.62237938	-0.274764518	0.352811042	1.019363816	0.810789715	1.029108608	1.165535429	-0.671563457
2.054727983	0.920405014	-0.864574229	-1.020635396	0.629166667	0.280555556	0.020833333	0.069444444	1.087341435	-0.039826741	-0.820979313	-0.793171668	-0.684982216	-1.222550067	0.622600193	1.758373424	-0.928988155	-1.207340436	0.536642111	1.642423054	-0.156966139	-1.030679363	0.973944442	2.098878361	-0.389464655	-0.617776	1.258764192	2.550206482	-0.9951751	-1.399481571	-0.403443214	0.014830009	0.24256836	0.24256836	-0.196047151	-0.25421657	0.742838025	-0.100922628	0.406327807	0.495282974	-0.432664495	1.213609939	-0.920354585	-0.895377911	-1.236710885	-0.426789625	-0.347217625	-1.919600181	-1.618097881	-1.800981337
0.461118543	1.176766092	-0.290333209	-0.325694876	0.447988904	0.233009709	0.155339806	0.163661581	-0.192729831	-0.401735801	2.018569728	-0.109469213	-0.648268684	-0.456068758	-1.004189335	-0.75228836	-1.259112133	-0.53786502	-1.124040765	-0.949171172	-0.901100438	-0.353226241	-0.864260646	-0.476940591	0.497281293	-0.719468314	-0.73322013	-0.51212825	-0.576686613	-0.202302231	-0.874923002	-0.816798572	-0.97300314	-0.97300314	-0.694496976	-0.251983177	-1.419010312	-1.531380782	-0.343222744	-0.208899796	1.895353076	0.012022975	-0.590430179	-0.853798277	-1.841414664	-1.191718916	-0.24167776	0.18615793	-1.304124494	-1.653398786
0.707552992	-0.186149098	-0.193043972	-0.292653891	0.486823856	0.244105409	0.158113731	0.110957004	0.082977826	-0.316580728	2.077117131	-0.491538232	-1.060875204	-0.30899271	-0.989593331	-0.729824563	-1.15926472	-0.346514532	-1.100118207	-0.911916839	-0.929795054	-0.384997495	-0.897265928	-0.523238492	-1.047979733	-0.590012022	-0.804203167	-0.621259949	-0.713131875	-0.018394837	-0.72560643	-0.553520836	-0.85751957	-0.85751957	-0.963880657	-0.594898992	-1.104089663	-1.292072226	-0.508030025	-0.562539564	1.465008337	-0.293533189	-0.453831042	-0.216537878	-1.541771184	-0.453291597	0.154894528	-0.479885277	-1.00166428	-1.477770874
0.953987442	0.90739748	-0.374851084	-0.47127485	0.425	0.293055556	0.1625	0.119444444	-0.360123766	0.055972717	2.164938235	-0.431211545	-0.765961405	-0.094857528	-0.894806659	-0.583508987	-0.869205156	-0.094983618	-1.027284561	-0.798234476	-0.711331995	-0.175173168	-0.739216968	-0.301802105	-0.79733497	-0.542289525	-0.753468839	-0.54321187	-0.523572679	0.228837591	-0.691056733	-0.492465118	-0.407561365	-0.407561365	-1.066661943	-0.838668035	-1.103361523	-1.087278814	0.401049282	0.372884739	1.798827153	-0.129245983	-0.427750062	-0.264588548	0.087825324	1.809833228	1.226735547	0.784233989	-0.19510693	-0.652657339
-0.393187549	0.029782399	0.865847734	0.67538383	0.563106796	0.335644938	0.024965326	0.07628294	0.624546439	0.385948625	-0.733158208	-0.742899429	-0.279884203	-0.273327736	1.577551024	1.143170368	-0.165233875	-0.272183639	1.664356641	1.223388644	-0.445461386	-0.421482104	1.246116385	0.759333627	0.344685366	0.433527523	3.246552525	3.009563339	-0.457085934	-0.402920062	0.820714722	0.626205064	-0.139566161	-0.139566161	-0.313154008	-0.223252155	0.151406125	-0.33965678	0.167621176	-0.228543752	-0.247656476	1.43468132	-0.705186494	-0.324929361	-0.468169307	-0.667016143	-0.720639375	0.274866293	-1.144766623	0.512077828
0.083252387	-0.18210556	-0.256638589	-0.229227044	0.622746186	0.263522885	0.022191401	0.091539528	1.047954627	-0.16755935	-0.791705611	-0.632300502	0.062045138	0.157510952	2.670288269	2.188301376	-0.002863872	-0.009936434	2.537163027	2.062581227	0.320123007	0.321331408	3.435866746	2.750960177	0.03673604	-0.054982583	2.313686194	1.996673887	-0.449480278	-0.206243375	0.680667794	0.372420166	1.020890958	1.020890958	-0.184451664	-0.418702057	1.420736577	0.478756755	0.939752085	1.453721635	-0.518465315	0.632492691	-0.60933889	-0.303423592	0.125201	-0.013958275	-0.559320238	-0.689735875	1.119986866	0.208349845
-0.869627484	0.946143629	0.10356465	0.290412272	0.379166667	0.416666667	0.034722222	0.169444444	-0.685064933	1.003322905	-0.528242298	-0.069251422	0.592557391	0.233964555	3.122335686	2.64813922	0.652781175	0.217449975	3.566174443	3.130166783	-0.075791174	-0.267696294	2.438829192	1.793619679	0.400111339	0.371934543	3.300767655	2.904953051	1.287817032	1.242104764	3.014032962	2.9836018	1.302084285	1.302084285	0.063850849	-0.339507938	0.505282275	1.277850189	1.206024347	0.359445253	0.151853594	1.651460053	1.155691479	1.446478791	1.013221812	0.625549325	0.908145165	0.407356825	0.52015998	1.128131399
0.231113057	0.044709991	-0.036360861	-0.088058425	0.470180305	0.270457698	0.101248266	0.158113731	-0.035182598	-0.11433743	0.876895371	-0.149687005	-0.629750247	0.216115952	0.08230391	-0.15954723	-0.713824774	0.178669302	-0.003879904	-0.324828001	-0.852025797	-0.090462005	-0.061242167	-0.354833922	-0.714185756	-0.176829922	-0.293321987	-0.41246086	-0.052111945	0.471732607	0.513308876	0.647428823	0.272875159	0.272875159	-0.449078566	-0.427590605	-0.37540333	-0.450385774	0.127152485	0.190756426	1.151299087	0.300731261	0.703186464	1.016233244	0.176059138	0.556338234	0.092581084	0.511295065	0.155070429	0.01718733
-0.097466209	0.310964286	0.196930632	0.153147084	0.273231623	0.536754508	0.099861304	0.090152566	-1.433414289	1.929384324	0.84762167	-0.64235495	-0.661907483	-0.006504774	-0.585778643	-0.846233875	-0.45683292	0.147540729	-0.444137451	-0.687006309	-0.720837331	-0.084618003	-0.511900352	-0.720164892	-0.691292473	-0.306071347	-0.786207316	-1.047744375	-0.543918659	0.18511357	-0.446374041	-0.703785571	-0.963837777	-0.963837777	-0.867391446	-0.44378938	-1.431570731	-0.821071764	0.764387754	-0.538262495	-0.391775041	-1.2126753	-0.662478888	-0.416112835	-0.970478794	-0.953154238	-0.653841155	-0.130548248	-1.73574528	-0.630191646
-0.524619255	-1.788718706	-0.01031535	0.104353086	0.251040222	0.60887656	0.081830791	0.058252427	-1.590961522	2.482892299	0.467063551	-0.873607251	-1.194333403	-1.104961732	-0.837638622	-0.495287187	-0.944605884	-1.023247265	-0.768015993	-0.393630914	-1.348426066	-1.054441863	-0.959574975	-0.610537914	-0.915317753	-0.852492483	-0.450998654	-0.078215535	-0.665745687	-0.753490698	-0.44427637	-0.057294923	-0.519500995	-0.519500995	2.719199179	1.509966378	-0.101076499	2.053634704	-0.125043711	-1.304621744	-0.605606773	-1.321708109	-0.767128823	-0.166318582	0.011895676	0.681518031	0.10673607	-0.720557397	-0.211617235	-0.900782479
-1.608930832	-1.530878378	-0.087918581	0.374313835	0.327777778	0.5375	0.026388889	0.108333333	-1.049392909	1.929384324	-0.703884507	-0.511647128	-0.725163753	-0.987428711	-0.593436541	-0.118407662	-0.630098379	-0.93096401	-0.65062558	-0.210469642	-1.074395217	-0.987467764	-0.562586396	-0.054224588	-0.998411184	-1.014225755	-0.783750374	-0.589796178	1.018171749	-0.02409901	0.019862685	0.761353516	3.05303517	3.05303517	-0.859960753	-1.058797639	0.993682333	2.661251005	5.241163468	2.706912508	-0.329435383	0.948934289	0.692754071	2.207270012	-0.475958772	0.727704696	-0.604714565	-0.691788011	-0.113313921	-0.222287207
-2.463236924	1.393758373	3.277024532	3.306084394	0.323162275	0.184466019	0.038834951	0.453536755	-1.078933015	-0.774289246	-0.440421194	1.99191039	0.391582868	0.548398254	0.096981588	0.150655256	0.296454502	0.2727674	0.021530346	0.082690486	0.570368009	0.614764221	0.292760806	0.331671857	2.528148899	1.604934818	-0.376760149	-0.537692577	-0.166736647	0.145327681	-0.308347434	-0.409311891	-1.341206309	-1.341206309	2.149878	2.005369628	-0.574913753	0.247618228	-0.921807736	-0.902754068	-1.018523221	-1.740728517	-1.024026483	-1.553440899	0.966835635	-0.364909573	1.454257961	0.076329477	3.269896615	1.1818843
1.052561222	-0.800299278	-0.028313821	-0.231976715	0.625520111	0.302357836	0.024965326	0.047156727	1.067648031	0.130483406	-0.733158208	-0.954042834	0.214322122	0.793962543	0.29331259	0.370281106	0.381557773	0.74559079	0.363066261	0.48027436	-0.005767467	0.389830098	0.189581543	0.186802002	0.11560262	0.400807029	-0.403637579	-0.454769298	-0.298018626	0.344880315	-0.096157837	-0.082734589	1.361475835	1.361475835	-0.416329742	-0.609753333	2.078975343	1.002926959	0.849723909	0.867332399	-0.596222309	0.039570661	-0.741699867	0.295207144	0.757414086	-0.29473401	0.244919659	0.753632466	0.97307401	2.197308901
0.789697809	0.598861587	-0.01585418	-0.178740696	0.588888889	0.320833333	0.051388889	0.038888889	0.801787076	0.268860399	-0.176957881	-1.014369521	0.230665063	0.857097689	0.29180332	0.263266133	0.033094391	0.60823427	0.363983922	0.378401223	0.456441354	0.866529015	0.184709548	0.094328142	0.613880567	0.665579061	-0.447480237	-0.671007798	-1.034496241	-0.389485367	0.466558782	0.648014849	1.044476492	1.044476492	-0.596142255	-0.675700624	1.426743734	0.670151783	1.016877201	0.897159329	-0.569409552	-0.90568207	-0.618141221	1.420648978	0.638313935	-0.382725579	0.322995289	0.102210532	-0.41258802	1.648452714
-0.212468952	-1.432652184	-0.21580311	-0.135085421	0.474341193	0.370319001	0.077669903	0.077669903	-0.005642492	0.652058228	0.379242447	-0.732844981	-0.530179895	-0.522584186	1.113697025	0.679894266	-0.646348635	-0.566715408	0.771518153	0.324364501	-0.428618728	-0.548801276	1.381484162	0.920144479	-0.314682348	-0.441718232	1.91341971	1.59892976	-0.519640394	-0.359625544	0.939242114	0.646507345	-0.589157751	-0.589157751	0.870437955	0.684928797	-0.528858883	-0.635383963	-0.147624068	-0.745272652	0.285247057	-0.144495793	-0.59499435	-0.028239164	0.502351868	-0.606003674	0.515261851	0.180895189	-0.904281856	-0.97099365
-0.146753099	-1.103254344	-0.448951482	-0.349540054	0.384188627	0.353675451	0.087378641	0.174757282	-0.645678125	0.524325618	0.584158357	-0.02903363	0.118696524	-0.090196651	2.825670425	2.2409992	-0.105426474	-0.091720686	2.203396322	1.669952871	-0.116791963	-0.393771868	2.271628475	1.543675535	0.084629761	-0.394463343	2.598772835	2.206054624	0.365504141	0.547501113	3.92685402	3.819124526	1.441275593	1.441275593	0.19647969	-0.300890922	0.102074624	0.683976608	1.080512752	0.674752365	1.404009316	0.939493691	1.78228704	2.157282709	0.781176162	0.210571259	0.24192094	-0.353364181	-0.466686259	0.402206263
0.001107571	0.008224801	0.454784863	0.304252566	0.390820584	0.394993046	0.07232267	0.1418637	-0.606291317	0.833012758	0.262147641	-0.270340379	-0.471213288	-0.363367008	1.619596815	1.271936178	-0.447762653	-0.372187238	1.325910161	0.942082217	-0.392935897	-0.261036932	2.215265082	1.665364053	-0.541745339	-0.481055088	0.90421164	0.71312582	-0.703274581	-0.545213459	1.163252063	1.134163614	0.347175699	0.347175699	-0.551935013	-0.51746342	-0.527038533	-0.189428219	1.520096585	0.814426193	0.262456214	-0.040813303	0.001934095	0.208494902	0.83776361	-0.404232036	0.475687638	-0.150501424	0.260523123	0.971492984
-0.458903402	-1.151538906	1.634012716	1.140699451	0.261111111	0.633333333	0.009722222	0.095833333	-1.522034607	2.66384683	-1.055168924	-0.602137159	-0.337831566	0.117788221	-0.496291749	-0.671618228	0.419992797	0.72297533	-0.080398132	-0.116718528	-0.589457716	-0.139305115	-0.589847119	-0.763356845	0.33595403	0.311600557	-0.415148151	-0.552815974	-0.279461128	0.330661376	-0.274749966	-0.429665106	-0.122457484	-0.122457484	0.728274581	0.389866665	-0.511383518	1.072672405	1.359394824	-0.425133261	-0.984336957	-0.902512305	-0.439160491	0.040375643	0.684501919	-1.375161466	1.398032899	-0.057823373	0.644733123	1.062591824
-0.228897916	-0.731275765	1.11108256	0.770959306	0.235783634	0.571428571	0.036061026	0.156726768	-1.699275244	2.195493928	-0.498968597	-0.159741453	0.699951939	0.800720141	-0.142707675	-0.248028064	1.272153745	0.95615918	0.180081675	0.178374342	0.282122322	0.439410991	-0.178486867	-0.30691793	0.155455759	0.377307035	-0.210130263	-0.289820226	0.551616358	1.612679929	0.002241016	-0.056104626	1.006959607	1.006959607	0.334033824	-0.147417918	-0.458775386	1.583985232	2.812162208	0.754652658	-0.244304881	0.417034773	0.504644998	0.754054643	-1.002179023	-1.81067468	-0.925641437	-0.442925204	0.133954749	0.835374233
-0.869627484	-1.638674764	0.690950461	0.719564097	0.601388889	0.243055556	0.016666667	0.138888889	0.890407394	-0.327225112	-0.908800417	-0.290449275	-0.681490641	-0.207382944	-0.641442059	-0.867617105	-0.740420773	-0.285746148	-0.609813155	-0.809920959	-0.437995866	-0.075972345	-0.740838516	-0.93632046	-0.152139782	0.353456985	-0.521494276	-0.70295883	-0.808707133	-0.539348752	-0.581868173	-0.873034551	-1.219612498	-1.219612498	-1.309093197	-1.053507582	-0.743842285	-1.247886859	-0.77078327	-0.974332241	-0.863009235	-0.59091204	-0.653024533	-0.819112676	-0.477829907	-0.635474438	0.178753985	0.398731483	-0.159086451	0.053783217
-0.261755842	-0.86300402	0.419151329	0.348719799	0.464632455	0.205270458	0.106796117	0.223300971	-0.074569407	-0.614623484	0.993990177	0.322872045	-0.157682341	0.09596729	-0.456423162	-0.613462333	-0.379365986	0.100712407	-0.665482694	-0.862714416	-0.247640699	0.340505245	-0.473966362	-0.641372421	-0.668995861	-0.922319739	-0.144071587	-0.172516431	0.252423717	0.101489046	-0.246015686	-0.366588133	-0.184170926	-0.184170926	0.777153736	0.437913181	-1.095169945	-1.216027234	-0.702748948	-0.619994838	2.343796426	1.301999467	1.115591971	0.665283012	-0.068290135	-0.405821913	0.656041721	0.505318707	0.235426633	0.823704992
-0.113895173	0.023939835	0.234594754	0.183675127	0.540277778	0.244444444	0.034722222	0.180555556	0.457152504	-0.316580728	-0.528242298	0.011184161	-0.732489185	-0.246959338	-0.633971816	-0.834542764	-0.706494777	-0.29586981	-0.701064569	-0.899511111	-0.743349899	-0.258360828	-0.465380652	-0.638414895	-0.676881138	-0.29176086	-0.408244524	-0.487747279	-0.607576471	-0.260160752	-0.562073153	-0.805729853	-0.738614265	-0.738614265	-0.262667577	0.032127378	-0.689231768	-1.034281126	-0.272842411	-0.187665384	-0.452774062	-0.090925843	-0.217146143	-0.45726021	-0.091454435	-0.163295692	0.279036968	-2.193894789	1.042402813	0.626818581
0.740410919	0.080697349	-0.642864135	-0.669573475	0.411111111	0.230555556	0.036111111	0.322222222	-0.458590786	-0.423024569	-0.498968597	1.036737843	0.390385678	2.656611415	0.788136183	0.869819925	0.999557699	3.01463427	0.947705628	1.070760899	0.645511222	3.058354279	1.279218687	1.261305299	0.84616353	2.835974938	1.00128803	1.104361305	-0.59288774	0.763739988	0.117237338	0.163348791	0.993150461	0.993150461	-0.256306335	-0.454600202	0.406619274	0.847508368	0.669081053	1.52595666	-0.172580758	0.615776129	1.2626235	0.071488484	0.95381981	-0.100686362	0.972739169	0.634968135	1.697998176	2.064532041
0.493976469	-0.017301948	-0.614427863	-0.608569533	0.619972261	0.20110957	0.00554785	0.173370319	1.028261223	-0.646556636	-1.142990028	-0.039088078	-0.002881476	2.382476418	0.541577547	0.579315769	0.193323176	2.264003431	0.593772123	0.624927587	-0.171579197	2.030667915	0.360853304	0.403265407	2.673044093	4.201066868	0.219257401	0.06042502	-0.401733517	1.095662109	0.201104343	0.297326673	0.381270849	0.381270849	-0.587839194	-0.552791373	0.875905651	0.043447311	-0.231200714	0.325205305	-0.968249303	0.137496698	0.180588813	0.105815144	-1.077558701	-2.363592752	1.142867928	-0.063223622	-0.58064694	1.189494361
0.017536534	-0.604280291	-0.344905973	-0.289856122	0.287101248	0.517337032	0.158113731	0.037447989	-1.334947268	1.780362946	2.077117131	-1.024423969	-0.178901204	-1.319650699	-0.350013592	0.257275328	0.924041192	-1.227277878	-0.440205212	0.117953839	-0.64159955	-1.141061658	-0.163993279	0.504275727	-1.092407855	-1.07242864	-0.310962604	0.136977109	-0.151424177	-1.326904406	-0.355581342	0.099225995	-1.563008086	-1.563008086	-0.693301204	0.079191637	-1.690424582	-1.37191606	0.090496061	-0.982359148	-0.456795976	-1.508041972	-1.016528201	-0.864071503	0.992325263	0.57676352	0.425356727	-0.50598936	0.184390171	-0.047468139
0.329686836	-0.030133066	-0.169039373	-0.207204752	0.504854369	0.327323162	0.062413315	0.105409154	0.210984953	0.32208232	0.057231731	-0.531756023	0.222736162	-1.030180878	1.158532041	2.585472491	0.304093697	-1.065936478	0.822785244	2.088919285	0.120093409	-0.829567203	2.042441093	3.596151917	0.337032617	-0.664631999	1.26292665	2.556579906	-0.403014347	-1.128619707	0.042869778	0.802118985	0.564089283	0.564089283	0.485176684	0.03597245	0.197825064	-0.022744296	1.300158043	1.16807068	0.711569883	0.967855831	-0.63672392	-0.534065786	0.249868635	-0.041906975	-0.441607964	-0.257838228	-1.291400115	0.12048022
0.493976469	0.685765221	-0.97442346	-0.986059574	0.530555556	0.348611111	0.0625	0.058333333	0.38822559	0.481748082	0.057231731	-0.873607251	0.229995256	-0.975334007	0.310987553	1.277440043	0.283187812	-0.972465942	0.09113903	0.947174868	0.239943674	-0.768680457	0.879290574	1.966210194	-0.119225285	-1.158594328	-0.153274578	0.379447057	-0.592725393	-0.946737091	0.010037688	0.744173619	-0.003674384	-0.003674384	0.076455721	-0.015346142	-0.151682245	-0.485264718	1.007493156	0.639109266	-0.169229164	-0.442279097	-0.774301093	-0.194060566	0.59226936	0.174424086	-0.305004403	1.116270444	-0.591079095	0.826226665
-0.294613769	1.333815757	-0.520565998	-0.387485561	0.543055556	0.234722222	0.027777778	0.194444444	0.476845908	-0.391091417	-0.674610805	0.11172864	-0.770852123	-0.408315925	0.014391244	-0.278077943	-0.569012782	-0.363724485	0.108697726	-0.166853583	-0.835458557	-0.420304108	-0.057153016	-0.338111838	0.09872729	0.556580279	-0.054982851	-0.126853659	-1.17166524	-1.010524054	-0.460198386	-0.79056297	1.575212093	1.575212093	0.477978303	-0.199683583	2.355850664	1.828991665	0.57787987	1.308252363	-0.765142674	-0.763154548	-0.283000619	-0.616117016	1.682001545	-0.10082433	-0.039478831	0.30416874	0.821275349	-0.190111234
0.576121286	1.057570102	0.12233124	-0.044092046	0.32038835	0.393897365	0.004160888	0.281553398	-1.098626419	0.833012758	-1.17226373	0.745158855	-1.25921509	-0.735003797	-0.868903262	-1.209808611	-0.735613122	-0.400647684	-0.486127651	-0.735804189	-1.284806891	-0.738421532	-1.04680076	-1.337872068	0.352770274	0.382908208	-0.667829416	-0.937863977	-1.136560344	-0.828648019	-0.742364472	-1.145174304	-1.228289041	-1.228289041	1.294339885	1.397944147	-0.911860643	-0.264898987	-0.509789534	-1.190678642	-1.061423632	-1.41992972	-0.556524904	-1.143897383	1.564798558	-0.120337371	-0.065432422	-2.369989895	-0.391190579	-0.930724736
-0.426045475	-0.478508514	-0.076443834	0.027079142	0.599167822	0.274618585	0.033287101	0.092926491	0.880560692	-0.082404277	-0.557515999	-0.622246054	-0.724084718	-0.034343892	-0.705789545	-0.954279587	-0.820041809	-0.102712469	-0.778471351	-1.033499435	-0.645386957	-0.174170261	-0.619166393	-0.820966496	0.537000519	0.429290633	-0.338951794	-0.540115207	-0.856204144	-0.264670527	-0.532246124	-0.715859882	-0.683377679	-0.683377679	-0.311638883	-0.031320133	-0.316606007	-0.879905869	-0.462869311	-0.681576919	-0.383060896	0.193837705	-0.550982696	-0.181450574	0.33471683	-0.385837857	0.615108452	1.034224686	-0.780133486	-1.227804271
-0.820340594	0.002960168	-0.452686252	-0.209096481	0.552011096	0.282940361	0.079056865	0.085991678	0.545772822	-0.018537972	0.408516148	-0.672518294	-0.07973277	0.432770319	-0.588221131	-0.776974021	0.186182194	0.429289848	-0.586300378	-0.755128817	-0.304286557	0.249738796	-0.613859849	-0.823794756	-0.727278861	-0.479001965	-0.635785039	-0.747447577	-0.261270327	0.388659576	-0.460097948	-0.638065445	-0.202501651	-0.202501651	-0.907087046	-0.701238188	0.106443466	-0.334297365	-0.217124647	-0.388584453	0.139787853	-0.359193762	-0.553264781	-0.072109735	0.542377387	0.49307409	-0.193875864	1.380303378	-1.241821198	-0.36558205
-1.116061934	0.001536584	-0.05889196	0.231637579	0.4625	0.45	0.016666667	0.070833333	-0.094262811	1.258788124	-0.908800417	-0.78311722	-0.457439913	-0.053376999	-0.609823831	-0.800846635	-0.031801814	0.230817917	-0.517359587	-0.672924368	-0.836555939	-0.443650552	-0.714171007	-0.890857188	0.289389638	0.025938692	-0.196372623	-0.283120874	-0.182921346	0.150133991	-0.351206807	-0.458856862	-0.26262643	-0.26262643	-0.718638946	-0.507160443	-0.038638475	-0.03733207	0.166154919	-0.731227752	-0.610969325	0.922246444	-0.553264781	0.259899165	0.293538247	-0.377390572	0.053001931	0.2284682	-0.415732814	-0.248129762
0.263970983	0.372179221	-0.454499349	-0.428550642	0.246879334	0.269070735	0.094313454	0.389736477	-1.620501628	-0.124981814	0.730526864	1.529405788	-0.30145787	1.806940831	0.098902574	-0.033267829	-0.200339019	2.309935824	0.11734808	-0.095698644	0.236873793	1.46525013	0.153985476	-0.021506687	-1.053075024	0.233771558	-0.095185365	-0.15660381	-0.529508474	1.597164384	0.077199452	0.035513478	0.087123809	0.087123809	-0.390476448	-0.341250214	-1.288309141	-0.326012671	0.179057981	0.278187851	0.852336854	0.146018867	1.930296605	0.164027322	-1.956317961	1.142129895	-3.638100539	0.538268132	-0.060730348	-0.01588005
0.3461158	1.527663518	-0.909623648	-0.892173538	0.344444444	0.245833333	0.031944444	0.377777778	-0.931232485	-0.305936344	-0.586789701	1.438915758	-0.429062044	2.254964941	-0.182539826	-0.270816584	-0.334846133	2.413285637	-0.231999459	-0.32536976	-0.279884131	1.843177149	-0.00813786	-0.117766371	-0.642295928	0.934588191	-0.399057641	-0.591170037	-0.510395199	1.851895472	-0.15080009	-0.199559108	-0.1734169	-0.1734169	-0.578917551	-0.415789733	-0.949359865	-0.486116364	-0.035895288	0.1764554	-0.549970304	-0.237818398	1.545928152	-0.006792905	-0.670578229	1.640714871	-0.942843432	0.100921917	0.134858216	0.425217189
-0.130324136	1.591392333	-0.196017971	-0.136532397	0.520110957	0.126213592	0.024965326	0.328710125	0.319298675	-1.22135338	-0.733158208	1.087010082	-0.27447684	2.191725151	-0.438950769	-0.617881099	-0.189896826	1.894395054	-0.702010221	-0.963247847	-0.673981961	0.814305041	0.010136155	0.011225818	-0.412691083	1.619866066	0.413921224	0.616234729	-0.136626524	2.556165967	-0.040203214	-0.071295646	0.750329452	0.750329452	3.563879322	1.106523613	0.563897564	0.259304299	-0.124163956	2.159430583	0.025833639	2.529306606	1.121460192	-0.060777734	-0.780879204	0.056948357	-0.220034362	1.490917609	-0.145722541	-1.157902916
0.066823424	-0.524141601	-0.891082653	-0.834229363	0.32038835	0.481276006	0.006934813	0.191400832	-1.098626419	1.503608959	-1.113716327	0.091619744	-0.647502984	1.393238933	-0.771391626	-0.993401694	-0.822580619	1.213318591	-0.843976192	-1.071752725	-0.454112106	1.333461984	-0.60412934	-0.744797877	-0.290861658	1.346154874	-0.533978449	-0.734615085	-0.690484058	0.814202499	-0.636114362	-0.932602007	1.746909887	1.746909887	1.584266615	0.182413774	0.742838025	2.376422786	3.109519117	1.550341591	-0.66928707	4.03709928	0.202757647	-0.029856533	0.236034416	-0.128598184	-0.147075029	2.437884291	0.053887468	-0.992203146
-1.461070163	-0.128098361	2.170435505	1.894482511	0.425797503	0.160887656	0.00554785	0.40776699	-0.350277064	-0.955243776	-1.142990028	1.660113611	2.940272899	-1.10025869	-0.918621406	-1.041418839	1.373034589	-1.02912963	-0.856424487	-0.988395644	1.045447111	-0.713375392	-0.89655954	-0.96498902	1.19608272	-0.07457417	-0.714289555	-0.759746003	3.575934	-1.122283348	-0.786887081	-0.973684992	-0.507158306	-0.507158306	0.129420876	0.206951144	-0.485716575	-0.350614664	-0.88045929	-0.61121615	-0.996402697	-0.369572368	0.984535043	-0.437073136	-0.515720431	-1.698796567	-2.123679719	-0.507298921	0.853415367	-1.87933892
-0.097466209	-0.483137603	-0.760426077	-0.664025301	0.439667129	0.191400832	0.101248266	0.267683773	-0.251810043	-0.721067325	0.876895371	0.644614376	2.155043327	-0.975424906	-0.759857584	-0.872390524	1.661433964	-1.051234621	-0.865456011	-0.990380336	1.886484547	-0.174984813	-0.569791594	-0.602662717	1.306845625	-1.003670754	-0.659259797	-0.755227895	1.82011985	-1.167433063	-0.605006055	-0.794710428	0.245867891	0.245867891	-0.899129568	-0.78420835	-0.341362775	-0.256143254	-0.160233877	0.598054316	0.907303004	0.059931339	1.008333938	0.197515637	-0.111281476	0.41801476	-0.699318566	1.232151794	-0.741366507	-0.214556704
0.576121286	0.338521668	-0.260040894	-0.321566851	0.530555556	0.194444444	0.051388889	0.223611111	0.38822559	-0.699778557	-0.176957881	0.322872045	2.085240024	-0.823836807	-0.689989458	-0.790119931	1.601254243	-1.049423394	-0.786519747	-0.911384639	2.03829375	-0.572108173	-0.594543092	-0.624267865	0.542703485	-0.929226086	-0.774884195	-0.892083308	2.192971104	-0.283432011	-0.424855998	-0.518498414	0.668085598	0.668085598	-0.798331021	-0.766526385	0.194548433	-0.151056937	-0.172550436	0.533262939	-0.084768981	0.037975421	1.667530725	1.222206074	0.483458051	1.276957315	-0.774432501	1.017174976	0.530683792	-0.214469595
-0.393187549	-0.705494017	-0.332459285	-0.195146443	0.385575589	0.464632455	0.051317614	0.098474341	-0.635831423	1.375876349	-0.176957881	-0.582028263	-0.161890895	1.592445609	0.958163809	0.750344323	-0.03462907	1.96059048	1.340097376	1.102745999	-0.237623315	0.968990636	0.754157588	0.503551929	-0.667093932	0.734679254	0.738572719	0.607103719	-0.196666255	1.267041913	0.643515472	0.657210824	-0.097283288	-0.097283288	0.318874043	0.157245449	-0.294943835	0.145281345	0.673479823	-0.354936261	-0.093483127	0.021007859	-0.43035816	0.01398655	-0.285209467	-0.964026804	-1.158278283	-0.027752836	-0.12858038	0.540226641
-0.623193035	-0.648227378	-0.328764691	-0.139687145	0.384188627	0.453536755	0.019417476	0.142857143	-0.645678125	1.290721276	-0.850253014	-0.260285931	-0.082438816	2.147639723	1.203171664	1.008824538	0.257448175	2.45499905	1.586262329	1.38324858	-0.470004784	1.196148605	0.812069245	0.507973625	-0.591739781	0.841055807	-0.083594207	-0.156204688	0.27843914	2.812044038	1.528048261	1.786486598	0.27971863	0.27971863	0.152328072	-0.054238553	-0.063759313	0.463222896	0.802803686	-0.198611972	-0.854965408	-0.736938733	0.387932609	0.799631331	1.024626512	0.233635749	0.681503568	-0.214584384	0.006681992	1.012865219
-0.015321393	0.37053267	-0.452614309	-0.377529072	0.483333333	0.3375	0.022222222	0.156944444	0.05343772	0.396593009	-0.791705611	-0.159741453	-0.03214077	2.028929465	1.451914558	1.208297995	-0.014468993	1.822148196	1.475862205	1.254369753	-0.122497228	1.443340637	1.178219595	0.820131542	0.419813015	2.606983487	2.28260716	2.139612889	-0.184528303	2.021196613	1.277174323	1.278163148	0.558223451	0.558223451	-0.426478789	-0.470946057	0.338356128	0.248273031	0.476708141	0.120130544	-0.301281989	1.610411605	0.439442546	0.660316645	0.928284884	-0.186370761	0.593205173	1.735838045	0.640858829	1.240575147
-0.442474438	-0.100319093	-0.488008915	-0.326941299	0.306518724	0.386962552	0.113730929	0.192787795	-1.19709344	0.779790838	1.140358684	0.101674192	-0.818217393	-0.388519605	-0.333499046	-0.453560226	-0.382822288	-0.182961136	-0.266999545	-0.346814671	-0.77490083	-0.343548668	-0.351482237	-0.491714319	-0.821025437	-0.412003179	-0.353839148	-0.471818746	-1.076709698	-0.716555734	-0.279284939	-0.392817764	-0.494815618	-0.494815618	0.18750637	0.238637288	-0.732920182	0.142882155	-0.074897723	-0.735134681	-0.4541147	-1.351613795	0.300887336	0.073452714	-0.159326461	0.221178334	-1.255250709	-1.66754062	-1.288223922	1.534686901
-0.820340594	-0.834898892	-0.170228169	0.049924051	0.454923717	0.224687933	0.138696255	0.181692094	-0.143496321	-0.465602106	1.667285311	0.021238609	-0.60059738	-0.160240363	-0.204422396	-0.284023377	-0.409408241	-0.223703976	-0.222372715	-0.273551997	-0.586699094	0.156893455	-0.57040324	-0.761289829	-0.979442071	-0.70391873	-0.201256513	-0.26526342	-0.603682399	-0.222796518	-0.028082849	-0.027235573	0.453005087	0.453005087	-0.675842276	-0.631579382	0.196732854	0.267535288	-0.835885079	-0.987930179	2.272072303	0.51321073	0.684603765	0.65219507	1.066502267	0.893707802	1.161386556	-0.574889739	-0.226702575	2.641580546
[truncated: 39 more columns]
